# Supplementary material for: 13C based proteinogenic amino acid (PAA) and metabolic flux ratio analysis of Lactococcus lactis reveals changes in pentose phosphate (PP) pathway in response to agitation and temperature related stresses
Source: PeerJ. 2017 Jul 5;5:e3451. doi: 10.7717/peerj.3451 (PMC5501154; doi:10.7717/peerj.3451)
Supplement: Supplemental Information 1 — Pearson correlation analysis was calculated and visualized using MetaboAnalysis. 30WA represents 30 °C with agitation. 30WOA represents 30 °C without agitation and 37WOA represents 37 °C without agitation. r > 0.7 is highlighted in red. [file peerj-05-3451-s001.xlsx]

## Sheet: Pearson correlation analysis
Legend: Supplemental files 1. Correlation coefficients of Pearson correlation according to compositions of labelled and unlabelled glucose. Pearson correlation analysis was calculated and visualized using MetaboAnalysis. 30WA represents 30°C with agitation. 30WOA represents 30°C without agitation and 37WOA represents 37°C without agitation. r> 0.7 is highlighted in red.
Compositions	Conditions		Glycine	Valine	Leucine	isoleucine	Proline	Methionine	Serine	Threonine	Phenylalanin	Aspartic aci	Glutamic aci	Ornithine	Lysine	Tyrosine
20% /80% (wt/wt) of [U-13C] glucose and unlabelled glucose	30WA	Glycine	1	0.8034	0.75758	0.57278	0.73377	0.26712	-0.7678	-0.36673	0.65773	-0.72739	-0.76678	-0.29319	-0.10342	0.55565
		Valine	0.8034	1	0.80311	0.81826	0.78237	0.40395	-0.86062	-0.4545	0.75639	-0.83117	-0.82317	-0.20366	0.024651	0.61927
		Leucine	0.75758	0.80311	1	0.65193	0.87525	0.51992	-0.815	-0.38348	0.8097	-0.7794	-0.80619	-0.37849	-0.14992	0.65825
		isoleucine	0.57278	0.81826	0.65193	1	0.58454	0.4148	-0.69724	-0.35947	0.74842	-0.62186	-0.65809	-0.29276	-0.096017	0.52932
		Proline	0.73377	0.78237	0.87525	0.58454	1	0.60564	-0.85965	-0.35507	0.81937	-0.85294	-0.88644	-0.17918	0.031215	0.80475
		Methionine	0.26712	0.40395	0.51992	0.4148	0.60564	1	-0.55655	-0.29533	0.61886	-0.5052	-0.56275	-0.048115	0.070565	0.47475
		Serine	-0.7678	-0.86062	-0.815	-0.69724	-0.85965	-0.55655	1	0.68126	-0.85813	0.94664	0.98369	-0.061444	-0.30889	-0.82975
		Threonine	-0.36673	-0.4545	-0.38348	-0.35947	-0.35507	-0.29533	0.68126	1	-0.45114	0.60787	0.64672	-0.4196	-0.6089	-0.60295
		Phenylalanin	0.65773	0.75639	0.8097	0.74842	0.81937	0.61886	-0.85813	-0.45114	1	-0.77122	-0.85427	-0.21239	-0.0028587	0.75435
		Aspartic aci	-0.72739	-0.83117	-0.7794	-0.62186	-0.85294	-0.5052	0.94664	0.60787	-0.77122	1	0.96209	-0.11439	-0.36846	-0.82049
		Glutamic aci	-0.76678	-0.82317	-0.80619	-0.65809	-0.88644	-0.56275	0.98369	0.64672	-0.85427	0.96209	1	-0.059552	-0.30696	-0.88098
		Ornithine	-0.29319	-0.20366	-0.37849	-0.29276	-0.17918	-0.048115	-0.061444	-0.4196	-0.21239	-0.11439	-0.059552	1	0.94552	0.099087
		Lysine	-0.10342	0.024651	-0.14992	-0.096017	0.031215	0.070565	-0.30889	-0.6089	-0.0028587	-0.36846	-0.30696	0.94552	1	0.30766
		Tyrosine	0.55565	0.61927	0.65825	0.52932	0.80475	0.47475	-0.82975	-0.60295	0.75435	-0.82049	-0.88098	0.099087	0.30766	1
	30WOA		Glycine	Valine	Leucine	isoleucine	Proline	Methionine	Serine	Threonine	Phenylalanin	Aspartic aci	Glutamic aci	Ornithine	Lysine	Tyrosine
		Glycine	1	0.55266	0.55137	0.35585	0.62813	0.37404	-0.7136	-0.58724	0.37555	-0.62038	-0.70374	0.033895	0.13783	0.38973
		Valine	0.55266	1	0.90855	0.85212	0.80783	0.66227	-0.84259	-0.52172	0.75907	-0.86794	-0.81773	-0.17452	-0.08817	0.4601
		Leucine	0.55137	0.90855	1	0.86801	0.83825	0.59735	-0.8321	-0.48345	0.76196	-0.88279	-0.83123	-0.27274	-0.1919	0.50155
		isoleucine	0.35585	0.85212	0.86801	1	0.73419	0.55455	-0.706	-0.42628	0.6952	-0.78059	-0.70481	-0.2829	-0.2252	0.39941
		Proline	0.62813	0.80783	0.83825	0.73419	1	0.72372	-0.92223	-0.60848	0.87462	-0.92276	-0.94926	0.0035101	0.068437	0.71102
		Methionine	0.37404	0.66227	0.59735	0.55455	0.72372	1	-0.7249	-0.60608	0.72707	-0.66739	-0.69944	0.22218	0.23286	0.57986
		Serine	-0.7136	-0.84259	-0.8321	-0.706	-0.92223	-0.7249	1	0.73456	-0.8792	0.93629	0.98514	-0.16325	-0.24916	-0.76929
		Threonine	-0.58724	-0.52172	-0.48345	-0.42628	-0.60848	-0.60608	0.73456	1	-0.56223	0.61281	0.69597	-0.44998	-0.48314	-0.62228
		Phenylalanin	0.37555	0.75907	0.76196	0.6952	0.87462	0.72707	-0.8792	-0.56223	1	-0.84542	-0.87955	0.086978	0.1493	0.76182
		Aspartic aci	-0.62038	-0.86794	-0.88279	-0.78059	-0.92276	-0.66739	0.93629	0.61281	-0.84542	1	0.95827	-0.077571	-0.15719	-0.72431
		Glutamic aci	-0.70374	-0.81773	-0.83123	-0.70481	-0.94926	-0.69944	0.98514	0.69597	-0.87955	0.95827	1	-0.15136	-0.2361	-0.80595
		Ornithine	0.033895	-0.17452	-0.27274	-0.2829	0.0035101	0.22218	-0.16325	-0.44998	0.086978	-0.077571	-0.15136	1	0.96591	0.50831
		Lysine	0.13783	-0.08817	-0.1919	-0.2252	0.068437	0.23286	-0.24916	-0.48314	0.1493	-0.15719	-0.2361	0.96591	1	0.56068
		Tyrosine	0.38973	0.4601	0.50155	0.39941	0.71102	0.57986	-0.76929	-0.62228	0.76182	-0.72431	-0.80595	0.50831	0.56068	1
	37WOA		Glycine	Valine	Leucine	isoleucine	Proline	Methionine	Serine	Threonine	Phenylalanin	Aspartic aci	Glutamic aci	Ornithine	Lysine	Tyrosine
		Glycine	1	0.54026	0.6741	0.58811	0.76245	0.56887	-0.8305	-0.74752	0.68481	-0.72927	-0.84684	-0.39554	0.29637	0.69956
		Valine	0.54026	1	0.90009	0.86063	0.78266	0.39704	-0.78069	-0.64294	0.56846	-0.77593	-0.74632	-0.47138	-0.1955	0.57237
		Leucine	0.6741	0.90009	1	0.86516	0.83688	0.45619	-0.86203	-0.69699	0.64522	-0.87611	-0.86307	-0.55378	-0.027833	0.66275
		isoleucine	0.58811	0.86063	0.86516	1	0.6856	0.35161	-0.76108	-0.55235	0.68231	-0.73808	-0.73165	-0.5001	-0.1047	0.58799
		Proline	0.76245	0.78266	0.83688	0.6856	1	0.6435	-0.9036	-0.757	0.77503	-0.90979	-0.91225	-0.47688	0.3357	0.86723
		Methionine	0.56887	0.39704	0.45619	0.35161	0.6435	1	-0.6663	-0.51503	0.70016	-0.48132	-0.64468	-0.45693	0.24178	0.74429
		Serine	-0.8305	-0.78069	-0.86203	-0.76108	-0.9036	-0.6663	1	0.87545	-0.81774	0.90879	0.9847	0.56157	-0.2348	-0.85375
		Threonine	-0.74752	-0.64294	-0.69699	-0.55235	-0.757	-0.51503	0.87545	1	-0.55897	0.78332	0.86577	0.43796	-0.31376	-0.745
		Phenylalanin	0.68481	0.56846	0.64522	0.68231	0.77503	0.70016	-0.81774	-0.55897	1	-0.75368	-0.81305	-0.5017	0.33006	0.84169
		Aspartic aci	-0.72927	-0.77593	-0.87611	-0.73808	-0.90979	-0.48132	0.90879	0.78332	-0.75368	1	0.93813	0.49825	-0.32121	-0.7845
		Glutamic aci	-0.84684	-0.74632	-0.86307	-0.73165	-0.91225	-0.64468	0.9847	0.86577	-0.81305	0.93813	1	0.58862	-0.29217	-0.85431
		Ornithine	-0.39554	-0.47138	-0.55378	-0.5001	-0.47688	-0.45693	0.56157	0.43796	-0.5017	0.49825	0.58862	1	0.018287	-0.52018
		Lysine	0.29637	-0.1955	-0.027833	-0.1047	0.3357	0.24178	-0.2348	-0.31376	0.33006	-0.32121	-0.29217	0.018287	1	0.45301
		Tyrosine	0.69956	0.57237	0.66275	0.58799	0.86723	0.74429	-0.85375	-0.745	0.84169	-0.7845	-0.85431	-0.52018	0.45301	1
20% /80% (wt/wt) of [U-13C] glucose and [1-13C] glucose	30WA		L-Glycine	L-Valine	L-Leucine	L-isoleucine	L-Proline	L-Methionine	L-Serine	L-Threonine	L-Phenylalan	L-Aspartic a	L-Glutamic a	L-Lysine	L-Histidine	L-Tyrosine
		L-Glycine	1	-0.65093	-0.62117	-0.55686	-0.35017	0.25948	-0.36632	-0.6634	0.0036019	0.389	0.34974	0.62537	0.43727	-0.082572
		L-Valine	-0.65093	1	0.81584	0.68726	0.56908	-0.57149	0.43419	0.63066	0.11908	-0.60912	-0.51416	-0.68747	-0.6003	-0.15693
		L-Leucine	-0.62117	0.81584	1	0.36807	0.81944	-0.34027	0.75285	0.75782	-0.11108	-0.81067	-0.76505	-0.48117	-0.40229	-0.27366
		L-isoleucine	-0.55686	0.68726	0.36807	1	-0.071025	-0.41618	-0.21331	0.42999	0.16981	0.045488	0.057385	-0.82201	-0.76561	-0.19126
		L-Proline	-0.35017	0.56908	0.81944	-0.071025	1	-0.22495	0.96083	0.69553	-0.20608	-0.95801	-0.92963	-0.13475	-0.030067	-0.14882
		L-Methionine	0.25948	-0.57149	-0.34027	-0.41618	-0.22495	1	-0.12741	-0.16036	-0.01273	0.35829	0.094425	0.56961	0.43119	-0.30148
		L-Serine	-0.36632	0.43419	0.75285	-0.21331	0.96083	-0.12741	1	0.67959	-0.2886	-0.93972	-0.90407	-0.048214	0.072695	-0.077969
		L-Threonine	-0.6634	0.63066	0.75782	0.42999	0.69553	-0.16036	0.67959	1	-0.25811	-0.6277	-0.66467	-0.56686	-0.40801	-0.32035
		L-Phenylalan	0.0036019	0.11908	-0.11108	0.16981	-0.20608	-0.01273	-0.2886	-0.25811	1	0.16636	0.12456	0.085095	-0.18467	0.20514
		L-Aspartic a	0.389	-0.60912	-0.81067	0.045488	-0.95801	0.35829	-0.93972	-0.6277	0.16636	1	0.9143	0.13245	0.0058381	-0.00048684
		L-Glutamic a	0.34974	-0.51416	-0.76505	0.057385	-0.92963	0.094425	-0.90407	-0.66467	0.12456	0.9143	1	0.0043439	-0.10077	0.10687
		L-Lysine	0.62537	-0.68747	-0.48117	-0.82201	-0.13475	0.56961	-0.048214	-0.56686	0.085095	0.13245	0.0043439	1	0.79389	0.16727
		L-Histidine	0.43727	-0.6003	-0.40229	-0.76561	-0.030067	0.43119	0.072695	-0.40801	-0.18467	0.0058381	-0.10077	0.79389	1	0.19987
		L-Tyrosine	-0.082572	-0.15693	-0.27366	-0.19126	-0.14882	-0.30148	-0.077969	-0.32035	0.20514	-0.00048684	0.10687	0.16727	0.19987	1
	30WOA		L-Glycine	L-Valine	L-Leucine	L-isoleucine	L-Proline	L-Methionine	L-Serine	L-Threonine	L-Phenylalan	L-Aspartic a	L-Glutamic a	L-Lysine	L-Histidine	L-Tyrosine
		L-Glycine	1	-0.91628	-0.85799	-0.88044	0.71287	0.20262	0.22696	-0.81696	-0.37037	0.79068	0.57731	0.57364	0.26186	0.53989
		L-Valine	-0.91628	1	0.90269	0.95092	-0.848	-0.10424	-0.27684	0.83519	0.50572	-0.90557	-0.7952	-0.652	-0.35204	-0.74065
		L-Leucine	-0.85799	0.90269	1	0.97065	-0.5865	-0.0019507	-0.19165	0.86225	0.64577	-0.81347	-0.50724	-0.79076	-0.49381	-0.41946
		L-isoleucine	-0.88044	0.95092	0.97065	1	-0.66775	-0.073668	-0.18659	0.85655	0.62422	-0.88024	-0.62492	-0.7427	-0.49413	-0.53465
		L-Proline	0.71287	-0.848	-0.5865	-0.66775	1	0.13144	0.51397	-0.54045	-0.1655	0.69221	0.93221	0.33821	-0.0085003	0.94647
		L-Methionine	0.20262	-0.10424	-0.0019507	-0.073668	0.13144	1	0.04118	0.062054	0.40274	0.023961	0.13366	-0.30538	-0.09659	0.15843
		L-Serine	0.22696	-0.27684	-0.19165	-0.18659	0.51397	0.04118	1	0.074525	0.37099	-0.086726	0.30328	0.022036	-0.46306	0.37595
		L-Threonine	-0.81696	0.83519	0.86225	0.85655	-0.54045	0.062054	0.074525	1	0.75825	-0.83686	-0.50066	-0.80457	-0.61992	-0.40442
		L-Phenylalan	-0.37037	0.50572	0.64577	0.62422	-0.1655	0.40274	0.37099	0.75825	1	-0.68226	-0.25373	-0.7705	-0.74726	-0.1118
		L-Aspartic a	0.79068	-0.90557	-0.81347	-0.88024	0.69221	0.023961	-0.086726	-0.83686	-0.68226	1	0.76939	0.5861	0.47585	0.67287
		L-Glutamic a	0.57731	-0.7952	-0.50724	-0.62492	0.93221	0.13366	0.30328	-0.50066	-0.25373	0.76939	1	0.2581	0.086281	0.98393
		L-Lysine	0.57364	-0.652	-0.79076	-0.7427	0.33821	-0.30538	0.022036	-0.80457	-0.7705	0.5861	0.2581	1	0.66997	0.17632
		L-Histidine	0.26186	-0.35204	-0.49381	-0.49413	-0.0085003	-0.09659	-0.46306	-0.61992	-0.74726	0.47585	0.086281	0.66997	1	-0.027653
		L-Tyrosine	0.53989	-0.74065	-0.41946	-0.53465	0.94647	0.15843	0.37595	-0.40442	-0.1118	0.67287	0.98393	0.17632	-0.027653	1
	37WOA		Glycine	Valine	Leucine	isoleucine	Proline	Serine	Threonine	Phenylalanin	Aspartic aci	Glutamic aci	Ornithine	Lysine	Histidine	Tyrosine
		Glycine	1	-0.64261	-0.58989	-0.65446	-0.68234	-0.65026	-0.1283	0.15801	0.61411	-0.47759	0.70101	0.79368	0.64194	0.22194
		Valine	-0.64261	1	0.73229	0.91424	0.7156	0.44075	0.085131	-0.15074	-0.60079	0.47573	-0.83356	-0.90709	-0.8647	-0.61985
		Leucine	-0.58989	0.73229	1	0.83955	0.59799	0.36984	0.28308	0.10543	-0.47269	0.18512	-0.67122	-0.75021	-0.74089	-0.25676
		isoleucine	-0.65446	0.91424	0.83955	1	0.76738	0.49479	0.32415	0.084217	-0.67278	0.25396	-0.78442	-0.87909	-0.80326	-0.40931
		Proline	-0.68234	0.7156	0.59799	0.76738	1	0.82488	0.45537	0.13374	-0.86995	0.24875	-0.85697	-0.78296	-0.63901	-0.28259
		Serine	-0.65026	0.44075	0.36984	0.49479	0.82488	1	0.50916	0.20149	-0.67715	0.30843	-0.7531	-0.61578	-0.4978	-0.20838
		Threonine	-0.1283	0.085131	0.28308	0.32415	0.45537	0.50916	1	0.82883	-0.32349	-0.46398	-0.26968	-0.11952	-0.051764	0.39126
		Phenylalanin	0.15801	-0.15074	0.10543	0.084217	0.13374	0.20149	0.82883	1	-0.077661	-0.65599	-0.028376	0.22534	0.23971	0.6105
		Aspartic aci	0.61411	-0.60079	-0.47269	-0.67278	-0.86995	-0.67715	-0.32349	-0.077661	1	-0.037194	0.61327	0.64892	0.42233	0.17106
		Glutamic aci	-0.47759	0.47573	0.18512	0.25396	0.24875	0.30843	-0.46398	-0.65599	-0.037194	1	-0.54779	-0.58441	-0.68811	-0.75926
		Ornithine	0.70101	-0.83356	-0.67122	-0.78442	-0.85697	-0.7531	-0.26968	-0.028376	0.61327	-0.54779	1	0.87693	0.84181	0.50399
		Lysine	0.79368	-0.90709	-0.75021	-0.87909	-0.78296	-0.61578	-0.11952	0.22534	0.64892	-0.58441	0.87693	1	0.92858	0.631
		Histidine	0.64194	-0.8647	-0.74089	-0.80326	-0.63901	-0.4978	-0.051764	0.23971	0.42233	-0.68811	0.84181	0.92858	1	0.70997
		Tyrosine	0.22194	-0.61985	-0.25676	-0.40931	-0.28259	-0.20838	0.39126	0.6105	0.17106	-0.75926	0.50399	0.631	0.70997	1
