# Supplementary material for: 13C based proteinogenic amino acid (PAA) and metabolic flux ratio analysis of Lactococcus lactis reveals changes in pentose phosphate (PP) pathway in response to agitation and temperature related stresses
Source: PeerJ. 2017 Jul 5;5:e3451. doi: 10.7717/peerj.3451 (PMC5501154; doi:10.7717/peerj.3451)
Supplement: Supplemental Information 2 — Each of FL was calculated from MDVs of PAAs respectively using FiatFlux. 30WA represents 30 °C with agitation. 30WOA represents 30 °C without agitation and 37WOA represents 37 °C without agitation. [file peerj-05-3451-s002.xlsx]

## Sheet: 2A
Legend: Supplemental files 2A. Calculations of fraction labeling (FL) of precursor intermediate. Each FL was calculated from MDVs of PAAs respectively using 20%:80% of [U-13C] glucose and unlabeled glucose . 30WA represents 30°C with agitation. 30WOA represents 30°C without agitation and 37WOA represents 37°C without agitation.
Intermediate	30WA	30WOA	37WOA
OAA(1-4)	0.0188889	0.00333333	0.00555556
OAA(2-4)	0.0344444	0.0133333	0.0211111
OAA(1-2)	0.0633333	0.00666667	0.0177778
OGA(1-5)	0.0322222	0.0111111	0.0222222
OGA(2-5)	0.03	0.0111111	0.0222222
OGA(1-2)	0.201111	0.157778	0.0555556
PEP(1-3)	0.0288889	0.00555556	0.0188889
PEP(2-3)	0.0377778	0.0188889	0.0277778
PEP(1-2)	0.02	0.00222222	0.00888889
E4P(1-4)	0.0555556	0.01	0.0244444
PYR(1-3)	0.0266667	0.01	0.0144444
PYR(2-3)	0.0144444	0.0144444	0.0166667
PYR(1-2)	0.106667	0.0111111	0.0288889
SER(1-3)	0.0233333	0.00444444	0.0155556
SER(2-3)	0.01	0.00444444	0.0111111
SER(1-2)	0.03	0.00777778	0.0188889
C1	0.0211111	0.00222222	0.00777778
P5P(1-5)	0.148889	0.00666667	0.0366667
P5P(2-5)	0.288889	0.0222222	0.09
P5P(1-2)	0.164444	0.0233333	0.0466667
GLY(1-2)	0.0211111	0.00222222	0.00777778
GLY(2)	0.00777778	0	0.00444444
AcCoA(1-2)	0.01	0.00666667	0.00777778
AcCoA(2)	0.00888889	0.00222222	0.00222222

## Sheet: 2B
Legend: Supplemental files 2B. Calculations of fraction labeling (FL) of precursor intermediate. Each FL was calculated from MDVs of PAAs respectively using 20% :80% of [U-13C] glucose and [1-13C] glucose . 30WA represents 30°C with agitation. 30WOA represents 30°C without agitation and 37WOA represents 37°C without agitation.
Intermediate	30WA	30WOA	37WOA
OAA(1-4)	0.377778	0.633333	0.611111
OAA(2-4)	0.1	0.0666667	0.0777778
OAA(1-2)	0.0222222	0.0555556	0.0222222
OGA(1-5)	0.433333	0.511111	0.533333
OGA(2-5)	0.0666667	0.0444444	0.0333333
OGA(1-2)	-0.155556	0.0777778	-0.0444444
PEP(1-3)	0.933333	1.05556	1.26667
PEP(2-3)	0.277778	0.233333	0.255556
PEP(1-2)	0	0	0
E4P(1-4)	0.0888889	0.1	0.0888889
PYR(1-3)	0.8	0.9	0.866667
PYR(2-3)	0.0333333	0.0111111	0.0222222
PYR(1-2)	0	0.133333	0.0111111
SER(1-3)	0.0444444	-0.111111	-0.0444444
SER(2-3)	0	0	0
SER(1-2)	0.0222222	0.0111111	-0.0111111
C1	-0.0222222	0.0222222	-0.0111111
P5P(1-5)	0.5	0.522222	0.588889
P5P(2-5)	0.1	0.0888889	0.266667
P5P(1-2)	0	-0.0333333	-0.0333333
GLY(1-2)	-0.0222222	0.0222222	-0.0111111
GLY(2)	0	0	0
AcCoA(1-2)	0.0444444	0.0888889	0.0777778
AcCoA(2)	0.244444	0.344444	0.344444
